# Supplementary material for: Tailoring Syringic Acid–Trimesic Acid Mixed-Linker MIL-100(Fe): Evaluation of Drug-Loading Capacity, Bioavailability, and Toxicity
Source: Pharmaceutics. 2026 Feb 28;18(3):309. doi: 10.3390/pharmaceutics18030309 (PMC13028778; doi:10.3390/pharmaceutics18030309)
Supplement: Supplementary file 1 [file pharmaceutics-18-00309-s001.zip]

Archive with 1 entries (1 files):
- pharmaceutics-4077508-supplementary.pdf
